# Supplementary material for: Epidemiological and Genetic Characterization of Norovirus Outbreaks That Occurred in Catalonia, Spain, 2017–2019
Source: Viruses. 2022 Feb 27;14(3):488. doi: 10.3390/v14030488 (PMC8955687; doi:10.3390/v14030488)
Supplement: Supplementary file 1 [file viruses-14-00488-s001.zip]

Archive with 1 entries (1 files):
- viruses-1595564-supplementary.pdf
